# Supplementary material for: Differences in Gray Matter Volume in Cerebral Small Vessel Disease Patients with and without Sleep Disturbance
Source: Brain Sci. 2023 Feb 9;13(2):294. doi: 10.3390/brainsci13020294 (PMC9953873; doi:10.3390/brainsci13020294)
Supplement: Supplementary file 1 [file brainsci-13-00294-s001.zip]

Archive with 1 entries (1 files):
- brainsci-2141622-supplementary.pdf
